# Supplementary material for: Inherited Chromosomally Integrated Human Herpesvirus 6 Demonstrates Tissue-Specific RNA Expression In Vivo That Correlates with an Increased Antibody Immune Response
Source: J Virol. 2019 Dec 12;94(1):e01418-19. doi: 10.1128/JVI.01418-19 (PMC6912112; doi:10.1128/JVI.01418-19)
Supplement: Supplemental file 1 [file JVI.01418-19-s0001.xlsx]

## Sheet: SuppTable1-HHV-6A
Supplemental Table 1 - HHV-6A gene counts from GTEx RNA-seq data from iciHHV-6A individuals
GTEx accession	Donor ID	Tissue	Gene	Raw transcript count	FPKM
SRR1309425	GTEX-11DXY	Testis	U100	75.5	8.25202
SRR1415215	GTEX-11DXY	Brain	U90	10	6.63543
SRR1373858	GTEX-11DXY	Brain	U100	4.5	4.57651
SRR1309425	GTEX-11DXY	Testis	U90	5	3.85371
SRR1419638	GTEX-1314G	Heart	U90	2	1.8517
SRR1452077	GTEX-1314G	Skin	U90	2	1.52497
SRR1338384	GTEX-1314G	Minor Salivary Gland	U90	1.5	1.15468
SRR1389278	GTEX-1314G	Tibial Nerve and Artery	U100	3	0.930429
SRR1452824	GTEX-1314G	Tibial Nerve and Artery	U90	1	0.869627
SRR1367069	GTEX-11DXY	Esophagus	U90	1	0.836726
SRR1373858	GTEX-11DXY	Brain	U79	1	0.724488
SRR1354225	GTEX-11DXY	Thyroid	U90	1	0.70483
SRR1343257	GTEX-1314G	Skin	U100	2.5	0.682084
SRR1339236	GTEX-1314G	Breast - Mammary Tissue	U100	5	0.68151
SRR1452164	GTEX-1314G	Adipose	U100	5	0.546185
SRR1308696	GTEX-11DXY	Heart	U100	1	0.540015
SRR1333891	GTEX-1314G	Esophagus	U90	0.5	0.468551
SRR1452164	GTEX-1314G	Adipose	U90	0.5	0.385155
SRR1338384	GTEX-1314G	Minor Salivary Gland	U100	3	0.327488
SRR1385389	GTEX-11DXY	Adipose	U100	3	0.320269
SRR1415215	GTEX-11DXY	Brain	U83	2.5	0.27521
SRR1415215	GTEX-11DXY	Brain	U94	8	0.238791
SRR1309920	GTEX-11DXY	Skin	U100	2	0.199347
SRR1419638	GTEX-1314G	Heart	U100	1.5	0.196941
SRR1308357	GTEX-11DXY	Esophagus	U100	1.5	0.149927
SRR1333891	GTEX-1314G	Esophagus	U100	1	0.13289
SRR1309425	GTEX-11DXY	Testis	U84	3	0.130456
SRR1452077	GTEX-1314G	Skin	U79	1.5	0.111302
SRR1415215	GTEX-11DXY	Brain	U85	3	0.110968
SRR1415215	GTEX-11DXY	Brain	U84	3	0.109281
SRR1308696	GTEX-11DXY	Heart	U84	1	0.0847658
SRR1408161	GTEX-11DXY	Muscle - Skeletal	U18	1	0.0837607
SRR1309425	GTEX-11DXY	Testis	U79	1	0.075005
SRR1309425	GTEX-11DXY	Testis	U22	1	0.0735247
SRR1419638	GTEX-1314G	Heart	U81	1	0.070012
SRR1373858	GTEX-11DXY	Brain	U75	1	0.0656076
SRR1446354	GTEX-11DXY	Breast - Mammary Tissue	U100	0.5	0.060932
SRR1309425	GTEX-11DXY	Testis	U94	2	0.0607378
SRR1373858	GTEX-11DXY	Brain	U60/66	1	0.0563534
SRR1373858	GTEX-11DXY	Brain	U95	1	0.0527811
SRR1354225	GTEX-11DXY	Thyroid	U100	0.5	0.0499757
SRR1338384	GTEX-1314G	Minor Salivary Gland	DR1	2	0.0470469
SRR1415215	GTEX-11DXY	Brain	U82	1	0.0428917
SRR1415215	GTEX-11DXY	Brain	U81	1	0.0420529
SRR1455722	GTEX-11DXY	Brain	U72	1	0.0301301
SRR1309425	GTEX-11DXY	Testis	U81	0.5	0.0291415
SRR1354225	GTEX-11DXY	Thyroid	U94	1	0.0277718
SRR1343257	GTEX-1314G	Skin	U94	1	0.0277381
SRR1415215	GTEX-11DXY	Brain	U77	1	0.0256302
SRR1309425	GTEX-11DXY	Testis	DR1	1	0.0235527
SRR1354225	GTEX-11DXY	Thyroid	U76	1	0.0210722
SRR1385389	GTEX-11DXY	Adipose	U73	1	0.0186436
SRR1415215	GTEX-11DXY	Brain	U76	1	0.0166261
SRR1455722	GTEX-11DXY	Brain	DR1	1	0.0164144
SRR1415215	GTEX-11DXY	Brain	U74	1	0.0162246
SRR1446354	GTEX-11DXY	Breast - Mammary Tissue	U95	1	0.014812
SRR1452164	GTEX-1314G	Adipose	U95	1	0.0132772
SRR1329811	GTEX-11DXY	Adrenal Gland	DR1	0.5	0.0127139
SRR1452077	GTEX-1314G	Skin	DR1	0.5	0.0116502
SRR1389278	GTEX-1314G	Tibial Nerve and Artery	U95	0.5	0.00885547
SRR1308357	GTEX-11DXY	Esophagus	U95	0.5	0.00607432

## Sheet: SuppTable2-HHV-6B
Supplemental Table 2 - HHV-6B gene counts from GTEx RNA-seq data from iciHHV-6B individuals
GTEx accession	Donor ID	Tissue	Gene	Raw transcript count	FPKM
SRR1328715	GTEX-YF7O	Minor Salivary Gland	U91	35	8.30421
SRR1348202	GTEX-YF7O	Testis	U90	23.5	4.81808
SRR1410532	GTEX-YF7O	Esophagus	U90	13	3.22368
SRR1410532	GTEX-YF7O	Esophagus	U100	47	2.8456
SRR1410532	GTEX-YF7O	Esophagus	U91	11	2.30997
SRR1348202	GTEX-YF7O	Testis	U100	29.5	1.47671
SRR1328715	GTEX-YF7O	Minor Salivary Gland	U90	4	1.12069
SRR1355492	GTEX-14C38	Esophagus	U100	9.5	1.03424
SRR1453456	GTEX-YF7O	Whole Blood	U53	1	1.00481
SRR1376316	GTEX-13FLV	Lung	U90	3	0.821282
SRR1487509	GTEX-13FLV	Esophagus	U91	2	0.564659
SRR1348202	GTEX-YF7O	Testis	U17	4.5	0.380374
SRR1410532	GTEX-YF7O	Esophagus	U79	11.5	0.376491
SRR1348202	GTEX-YF7O	Testis	U91	2	0.347249
SRR1487509	GTEX-13FLV	Esophagus	U90	1	0.333389
SRR1348531	GTEX-YF7O	Prostate	U90	1.5	0.302441
SRR1348531	GTEX-YF7O	Prostate	U91	1.5	0.256121
SRR1410532	GTEX-YF7O	Esophagus	B9	3.5	0.25495
SRR1486949	GTEX-YF7O	Cells, Transformed fibroblasts and EBV-transformed lymphocytes	U91	1	0.21808
SRR1410532	GTEX-YF7O	Esophagus	U82	7	0.216979
SRR1397292	GTEX-14C38	Colon - Transverse	U100	2	0.210239
SRR1470336	GTEX-14C38	Adrenal Gland	U17	1.5	0.197692
SRR1339296	GTEX-14C38	Tibial Nerve and Artery	U100	2	0.164316
SRR1388873	GTEX-YF7O	Muscle - Skeletal	U100	2	0.155179
SRR1410532	GTEX-YF7O	Esophagus	U84	6	0.136049
SRR1470336	GTEX-14C38	Adrenal Gland	U9	1	0.0956979
SRR1348202	GTEX-YF7O	Testis	U56	4	0.0866171
SRR1348202	GTEX-YF7O	Testis	U54	6	0.0838534
SRR1348531	GTEX-YF7O	Prostate	U100	1.5	0.0738427
SRR1410532	GTEX-YF7O	Esophagus	B7	1	0.0628294
SRR1410532	GTEX-YF7O	Esophagus	U94	3.5	0.0554239
SRR1410532	GTEX-YF7O	Esophagus	U85	2	0.0530973
SRR1343859	GTEX-14C38	Heart	U3	2	0.0527483
SRR1410532	GTEX-YF7O	Esophagus	U56	2	0.0523814
SRR1355492	GTEX-14C38	Esophagus	U85	1	0.0477379
SRR1410532	GTEX-YF7O	Esophagus	U42	3	0.0451156
SRR1416955	GTEX-YF7O	Cells, Transformed fibroblasts and EBV-transformed lymphocytes	U37	2	0.0445609
SRR818469	GTEX-OXRO	Brain	U17	0.5	0.0443209
SRR1355492	GTEX-14C38	Esophagus	DR1	3	0.0414579
SRR1410532	GTEX-YF7O	Esophagus	U45	2	0.0412561
SRR1354035	GTEX-YF7O	Colon - Transverse	U79	1	0.041011
SRR1410532	GTEX-YF7O	Esophagus	U43	4.5	0.040625
SRR1355492	GTEX-14C38	Esophagus	B6	2	0.0405357
SRR1348531	GTEX-YF7O	Prostate	U84	2	0.0368735
SRR1410532	GTEX-YF7O	Esophagus	U95	6	0.0351668
SRR1470336	GTEX-14C38	Adrenal Gland	DR1	3.5	0.0346759
SRR1348202	GTEX-YF7O	Testis	U22	1	0.0316979
SRR1470336	GTEX-14C38	Adrenal Gland	U14	2	0.0316974
SRR1410532	GTEX-YF7O	Esophagus	U81	1	0.0303908
SRR1470336	GTEX-14C38	Adrenal Gland	U10	1.5	0.0298304
SRR1410532	GTEX-YF7O	Esophagus	B8	1	0.0292468
SRR1470336	GTEX-14C38	Adrenal Gland	U4	1.5	0.0280483
SRR1348202	GTEX-YF7O	Testis	U48	3	0.0277432
SRR1328715	GTEX-YF7O	Minor Salivary Gland	U95	4	0.0264885
SRR1410532	GTEX-YF7O	Esophagus	U29	1	0.0259285
SRR1410532	GTEX-YF7O	Esophagus	U51	1	0.0257566
SRR1348202	GTEX-YF7O	Testis	B8	1	0.0241811
SRR1410532	GTEX-YF7O	Esophagus	U47	2	0.0210376
SRR1388873	GTEX-YF7O	Muscle - Skeletal	U38	2	0.0196655
SRR1410532	GTEX-YF7O	Esophagus	U77	4	0.0194572
SRR1348202	GTEX-YF7O	Testis	DR1	3	0.0190626
SRR1348202	GTEX-YF7O	Testis	B6	2	0.0186386
SRR1348202	GTEX-YF7O	Testis	U72	1	0.0186386
SRR1355492	GTEX-14C38	Esophagus	U77	2	0.0174933
SRR1410532	GTEX-YF7O	Esophagus	U55	1	0.0157711
SRR1410532	GTEX-YF7O	Esophagus	DR1	1.5	0.0151646
SRR1445218	GTEX-14C38	Liver	U36	1	0.0149333
SRR1410532	GTEX-YF7O	Esophagus	U66	0.5	0.0133657
SRR1348202	GTEX-YF7O	Testis	U94	1	0.0130926
SRR1470336	GTEX-14C38	Adrenal Gland	U11	1	0.011948
SRR1410532	GTEX-YF7O	Esophagus	U76	1	0.0117252
SRR1416955	GTEX-YF7O	Cells, Transformed fibroblasts and EBV-transformed lymphocytes	U38	2	0.0116609
SRR1410532	GTEX-YF7O	Esophagus	U48	1	0.0111851
SRR1445218	GTEX-14C38	Liver	DR1	1	0.0110929
SRR1348202	GTEX-YF7O	Testis	U66	0.5	0.0110506
SRR1381973	GTEX-14C38	Skin	DR1	1	0.00952284
SRR1348202	GTEX-YF7O	Testis	U47	1	0.00869689
SRR1348202	GTEX-YF7O	Testis	U59	0.5	0.00749895
SRR1348202	GTEX-YF7O	Testis	U50	1	0.00725341
SRR1410532	GTEX-YF7O	Esophagus	U58	1	0.00647492
SRR1410532	GTEX-YF7O	Esophagus	U57	1	0.00577402
SRR1348202	GTEX-YF7O	Testis	U95	1	0.00484594
SRR1348202	GTEX-YF7O	Testis	U73	1	0.00441519

## Sheet: SuppTable3-Cytokine
Supplemental Table 3 - Cytokine levels in plasma of control (n=57), iciHHV-6A+ (n=28) and iciHHV-6B+ (n=27) individuals.
		CTL	iciHHV-6A	iciHHV-6B
IL-10	mean	3,77	1,95	1,89
	SD	11,35	1,31	1,30
	p value		ns	ns
GM-CSF	mean	28,09	13,54	13,66
	SD	81,32	12,97	11,86
	p value		ns	ns
IFNg	mean	11,39	9,83	8,76
	SD	9,53	6,33	4,83
	p value		ns	ns
IL-12(p70)	mean	4,20	1,81	1,83
	SD	16,65	1,99	1,12
	p value		ns	ns
IL-1beta	mean	6,65	6,78	4,17
	SD	10,27	8,68	6,63
	p value		ns	ns
IL-2	mean	7,05	23,81	3,32
	SD	9,31	28,71	3,04
	p value		ns	ns
IL-5	mean	0,74	0,57	0,56
	SD	1,09	0,41	0,28
	p value		ns	ns
IL-13	mean	6,35	3,49	2,86
	SD	20,28	4,26	2,76
	p value		ns	ns
IL-17A	mean	6,60	8,16	7,85
	SD	3,76	7,44	9,35
	p value		ns	ns
IL-4	mean	16,48	15,81	23,94
	SD	22,03	27,36	48,51
	p value		ns	ns
IL-23	mean	397,24	422,37	322,66
	SD	544,71	490,85	324,10
	p value		ns	ns
IL-6	mean	2,28	1,82	1,11
	SD	5,90	1,57	0,80
	p value		ns	ns
IL-8	mean	40,09	55,53	35,45
	SD	68,50	60,89	60,90
	p value		ns	ns
TNF-alpha	mean	8,12	11,12	6,53
	SD	4,00	6,00	3,72
	p value		0.02	ns
